# Supplementary material for: An Automated Recording Method in Clinical Consultation to Rate the Limp in Lower Limb Osteoarthritis
Source: PLoS One. 2016 Oct 24;11(10):e0164975. doi: 10.1371/journal.pone.0164975 (PMC5077168; doi:10.1371/journal.pone.0164975)
Supplement: S1 Table — Each parameter is defined by: a sensor = {head, lower back, ipsilateral foot, contralateral foot}; a frame = {sensor, office}; an axis = {AP,ML,V} if the frame is the sensor-linked frame or an axis = {H, V} if the frame is the doctor’s office-linked frame (H for horizontal plane); a signal sig = {acceleration, angular velocity} and a statistical tool stat = {mean, RMS}. The parameter ipsilateral foot-office-H-acceleration-mean-modified corresponds to the parameter ipsilateral foot-office-H-acceleration-mean computed with the cumulative error for the manual exercise phase annotation that was estimated at 1 second. Accelerations are given in g and angular velocities in deg/s. AP antero-posterior, ML medio-lateral, V vertical, H horizontal plane, RMS root mean square, BMI body mass index. (XLSX) [file pone.0164975.s001.xlsx]

## Sheet: Sheet1
Group	WOMAC	BMI (kg/m²)	Age (years)	Velocity (m/s)	head-office-H-acceleration-mean	head-office-V-acceleration-mean	head-office-V-angular velocity-mean	head-sensor-ML-angular velocity-mean	head-sensor-V-angular velocity-mean	head-sensor-AP-angular velocity-mean	head-office-H-acceleration-RMS	head-office-V-acceleration-RMS	head-office-V-angular velocity-RMS	head-sensor-ML-acceleration-RMS	head-sensor-V-acceleration-RMS	head-sensor-AP-acceleration-RMS	head-sensor-ML-angular velocity-RMS	head-sensor-V-angular velocity-RMS	head-sensor-AP-angular velocity-RMS	lower back-office-H-acceleration-mean	lower back-office-V-acceleration-mean	lower back-office-V-angular velocity-mean	lower back-sensor-V-angular velocity-mean	lower back-sensor-ML-angular velocity-mean	lower back-sensor-AP-angular velocity-mean	lower back-office-H-acceleration-RMS	lower back-office-V-acceleration-RMS	lower back-office-V-angular velocity-RMS	lower back-sensor-V-acceleration-RMS	lower back-sensor-ML-acceleration-RMS	lower back-sensor-AP-acceleration-RMS	lower back-sensor-V-angular velocity-RMS	lower back-sensor-ML-angular velocity-RMS	lower back-sensor-AP-angular velocity-RMS	controlateral foot-office-H-acceleration-mean	controlateral foot-office-V-acceleration-mean	controlateral foot-office-V-angular velocity-mean	controlateral foot-sensor-AP-angular velocity-mean	controlateral foot-sensor-ML-angular velocity-mean	controlateral foot-sensor-V-angular velocity-mean	controlateral foot-office-H-acceleration-RMS	controlateral foot-office-V-acceleration-RMS	controlateral foot-office-V-angular velocity-RMS	controlateral foot-sensor-AP-acceleration-RMS	controlateral foot-sensor-ML-acceleration-RMS	controlateral foot-sensor-V-acceleration-RMS	controlateral foot-sensor-AP-angular velocity-RMS	controlateral foot-sensor-ML-angular velocity-RMS	controlateral foot-sensor-V-angular velocity-RMS
G0	0	26.6	40	0.595246	0.0513482	1.0035	11.5971	11.9249	12.2834	6.30348	0.0688421	1.0245	15.7956	0.100514	0.996044	0.238657	15.7668	16.6994	8.198	0.137167	1.0152	20.2652	20.3348	10.445	11.5471	0.170861	1.03456	24.0395	1.03119	0.168052	0.174718	24.1157	14.2201	15.3562	0.657627	1.10427	30.7716	38.8397	165.767	66.0946	1.05545	1.22968	55.2231	1.24524	0.427372	1.01806	59.3415	235.809	93.008
G0	0	25	56	0.582358	0.0566289	0.997841	15.6593	15.1416	15.6809	6.90454	0.0718011	1.00449	21.408	0.104204	0.960516	0.290666	20.3425	21.3655	8.86105	0.0900937	1.01408	15.6249	16.2014	6.94955	8.87298	0.111903	1.02118	19.7201	1.00753	0.11615	0.196123	20.2822	8.95886	10.8691	0.426038	1.03666	22.0078	40.2469	106.145	22.9318	0.681596	1.11789	34.7279	0.923395	0.303072	0.912114	59.9195	153.756	38.2027
G0	0	24.5	47	0.710735	0.0671461	0.990175	12.4005	16.2685	10.9375	11.418	0.0879865	1.00303	16.3551	0.20578	0.934883	0.326265	20.1634	14.7183	14.5638	0.116756	1.01138	12.7801	13.1455	11.0402	9.38703	0.155458	1.02963	16.8181	1.03062	0.103618	0.149969	17.323	14.8919	13.1077	0.644646	1.17101	28.4674	47.6913	159.273	34.8279	1.01669	1.29144	46.2753	1.18557	0.525447	1.12628	83.3485	214.084	55.6542
G0	0	26.4	53	0.798085	0.0679409	1.01144	11.039	10.7484	13.9018	7.81676	0.0910321	1.03848	21.1287	0.163725	0.9451	0.417441	13.517	22.7472	10.4717	0.12777	1.0085	11.657	11.3333	10.857	9.0148	0.162927	1.03867	16.7637	1.03282	0.0986037	0.200277	16.1994	13.1935	11.2983	0.752631	1.21537	24.2175	31.1434	146.345	85.3363	1.18867	1.3548	39.6238	1.40892	0.610232	1.01573	51.8314	198.899	121.913
G0	0	18.6	82	0.475316	0.0802959	1.00431	11.2973	9.40705	11.1908	7.35317	0.100274	1.01178	13.7337	0.115469	0.954619	0.335258	12.4546	13.7386	9.9406	0.0816752	1.01858	12.6814	11.8022	10.4365	10.0228	0.0913321	1.02794	16.23	0.971332	0.0888312	0.34922	14.9603	12.3159	13.7133	0.485449	1.04867	24.0913	29.437	112.789	19.7458	0.761524	1.12611	39.7174	0.925493	0.354011	1.00343	49.9236	166.639	32.7855
G0	0	26.1	71	0.633383	0.0837034	0.998247	14.3629	13.6858	13.5478	10.4929	0.100312	1.00623	21.9543	0.164357	0.987366	0.162406	16.8977	21.2381	12.3493	0.0794491	1.01861	16.2337	16.054	10.0918	8.45764	0.101362	1.02987	21.7764	1.00461	0.113447	0.262583	21.5535	12.4753	11.5348	0.511261	1.12787	28.3323	40.2981	126.6	47.7186	0.839562	1.22442	47.3344	1.1724	0.435978	1.02527	63.3308	177.596	72.2542
G0	0	26.1	51	0.743998	0.0864611	0.989884	5.03364	9.6232	4.76224	7.08436	0.113794	1.01824	6.90525	0.117241	0.990636	0.259298	12.8501	6.60182	8.56832	0.132453	1.0167	15.3184	15.3514	8.47546	11.6241	0.178672	1.0493	19.8593	1.04448	0.139329	0.1994	19.9876	11.3181	15.3914	0.81453	1.21825	30.9511	36.1051	150.397	112.955	1.31028	1.34234	50.4422	1.49601	0.715025	0.968778	54.4349	202.333	158.179
G0	0	19.4	87	0.310168	0.0874844	0.996586	13.9445	11.2267	12.7675	10.4261	0.111032	1.00126	18.3874	0.138085	0.9703	0.242402	14.7	17.0848	13.2818	0.090039	1.01075	16.2914	16.2963	9.173	10.0482	0.112727	1.0187	20.0326	1.01519	0.102936	0.14547	20.1108	11.9207	13.7867	0.334466	1.03728	23.0016	29.117	93.3181	22.0097	0.585926	1.10512	43.7942	0.904662	0.332566	0.903486	49.9694	143.666	40.5715
G0	0	24	64	0.668547	0.0997142	1.00238	15.7278	14.1988	17.1762	11.5372	0.125274	1.02218	21.6934	0.14648	0.970461	0.319351	17.7877	22.7127	14.9129	0.0871102	1.0197	12.1938	11.7705	10.9845	13.0389	0.113533	1.03909	17.7221	1.00464	0.120552	0.306979	16.8628	13.3105	16.2125	0.556051	1.14205	24.855	38.8122	152.244	54.3313	0.845907	1.24566	43.4088	1.19281	0.43017	1.08817	61.4563	204.468	80.6729
G0	0	20.6	43	0.625198	0.100948	1.00454	13.6054	10.2773	13.692	17.6536	0.128678	1.02714	25.3249	0.200028	1.01664	0.123301	12.8562	25.4304	21.4866	0.105666	1.01293	17.9036	18.1379	8.13107	10.2692	0.131326	1.0352	27.2253	1.03734	0.0971769	0.116388	27.4354	11.0068	12.5544	0.654869	1.18888	26.4726	29.1491	131.556	69.8201	1.08871	1.3221	51.1922	1.33094	0.642876	1.024	55.7718	189.74	105.591
G0	0	30.1	81	0.541667	0.113417	0.996519	13.5057	11.7516	13.8032	9.55732	0.146	1.00983	21.0908	0.214962	0.984605	0.19471	15.3606	20.8067	12.0901	0.0765793	1.01685	13.6004	13.4883	8.15847	14.6383	0.092319	1.03536	20.2417	1.01804	0.101924	0.214984	20.0053	10.2604	16.4127	0.621222	1.11479	25.1642	44.9019	121.888	30.6258	0.993362	1.22841	44.1184	1.18235	0.412725	1.05325	69.5769	181.545	47.9075
G0	0	35.5	83	0.531834	0.124137	0.998308	12.0577	13.2935	10.3736	16.0526	0.158516	1.00854	16.1764	0.224423	0.974751	0.231783	16.5511	14.3495	20.5022	0.0628215	1.02703	13.176	16.1113	12.4029	12.5792	0.0774717	1.0391	17.0995	0.889119	0.171542	0.527754	19.2816	15.2236	15.6706	0.417562	1.11041	27.0034	43.0859	134.748	38.0326	0.687093	1.18865	49.7792	1.11264	0.587855	0.978292	76.6013	200.284	58.5417
G1	2	19.7	68	0.577795	0.0367383	0.996938	10.8222	8.04236	10.7547	8.30342	0.0465104	1.00062	13.5344	0.104865	0.98844	0.141522	10.6953	13.3413	10.2059	0.0672165	1.01397	13.6677	13.1878	7.98753	9.35363	0.0819965	1.01681	16.5534	0.998701	0.0757791	0.20825	16.0549	9.82602	11.6343	0.314604	1.03261	21.933	34.0674	115.241	32.5474	0.497578	1.09419	35.1139	0.872995	0.322704	0.928768	58.1888	160.182	50.2286
G1	3	25	81	0.572825	0.0731205	1.00279	7.06012	7.80774	7.37575	4.46031	0.0931485	1.0214	11.8739	0.115523	0.994189	0.255766	10.51	11.9385	5.93983	0.107502	1.02223	12.8596	12.7426	7.37526	11.173	0.151504	1.04497	16.6108	1.01208	0.150965	0.311722	16.6173	9.77009	14.5664	0.361536	1.10721	25.2965	34.0541	145.792	52.9875	0.557459	1.21735	43.5431	1.13116	0.469855	0.973299	51.6172	200.593	75.9479
G1	5	23.3	61	0.78173	0.0636886	0.998738	11.4657	17.6981	11.6267	12.712	0.0869088	1.02139	15.4761	0.161385	0.976973	0.29505	23.3161	15.536	16.3647	0.110691	1.02459	27.6214	28.1795	10.9798	16.5432	0.148176	1.04705	32.3992	1.01563	0.158069	0.30563	33.0115	13.3592	21.738	0.685504	1.20776	25.8759	28.8377	149.938	91.9552	1.05897	1.38385	43.0931	1.45358	0.704771	0.939178	50.7413	208.474	133.726
G1	5	24.2	55	0.452576	0.0887	0.993872	7.53842	7.76212	7.49024	6.53724	0.103948	1.00665	9.37664	0.133505	0.998031	0.136024	9.6875	9.26976	7.59486	0.0892124	1.01562	15.1736	15.2665	5.45267	8.42511	0.120316	1.02733	18.3412	1.01663	0.142344	0.17973	18.4745	6.72918	11.0528	0.323179	1.08749	21.0171	29.4508	148.197	26.9431	0.522652	1.2018	37.3582	1.05756	0.322229	1.04693	45.7009	197.701	42.5265
G1	6	24.2	75	0.372154	0.0583589	0.998061	6.42981	9.37218	6.56817	3.60901	0.0716543	1.00664	8.49929	0.0789786	0.967279	0.28652	13.2997	8.59482	4.78702	0.0809305	1.01585	14.9611	14.8551	5.56043	5.09492	0.0959743	1.02762	17.5282	1.01622	0.0957011	0.185378	17.407	7.20433	6.35782	0.470839	1.05752	20.0919	24.3663	122.25	33.9622	0.774334	1.15533	34.8536	1.01047	0.292449	0.999994	38.2807	174.942	57.3829
G1	7	23.3	61	0.656965	0.0585445	1.00082	6.63462	6.45118	7.39725	5.73282	0.0731514	1.01467	10.7377	0.119287	0.986532	0.23161	8.75137	11.5675	7.35098	0.0758534	1.02068	22.1121	22.062	10.6754	8.10807	0.0984537	1.03529	25.5978	1.00636	0.118234	0.273337	25.5829	13.4905	10.3992	0.481729	1.14502	22.8548	23.8195	145.968	62.9211	0.719346	1.27147	40.0821	1.28734	0.478521	0.881785	42.4116	202.453	92.0444
G1	10	25	81	0.615884	0.0793116	1.00103	7.2998	7.05813	7.53711	4.73032	0.100816	1.0202	10.6936	0.107909	1.00753	0.190079	9.20113	10.8486	6.22524	0.102353	1.01498	13.6921	13.8781	8.72386	8.3243	0.134406	1.0411	17.5489	1.03899	0.134094	0.189513	17.791	11.4963	12.1472	0.558556	1.21853	28.9049	41.3297	153.845	45.2609	0.961544	1.41045	48.278	1.24841	0.58345	1.21888	58.2886	211.786	66.9535
G1	13	30.9	71	0.665206	0.0978487	1.00034	12.6067	8.54822	12.6255	7.5922	0.118334	1.01909	20.5639	0.153913	0.982181	0.271687	11.134	20.5311	9.43363	0.104968	1.01673	16.6084	16.8679	9.85371	9.03515	0.134288	1.04389	20.3038	1.02821	0.140974	0.240458	20.6091	12.0141	12.3569	0.641622	1.14327	31.0289	51.8184	150.093	89.4678	1.03403	1.26053	58.8853	1.29042	0.604441	1.01983	79.9739	213.26	127.217
G1	20	22.9	83	0.447071	0.0425937	1.0087	11.041	11.6783	12.8053	7.61576	0.0522374	1.01536	15.4758	0.142619	0.856686	0.530283	15.0575	16.5845	10.0548	0.0890506	1.01743	21.2792	20.6144	11.0534	11.5826	0.116306	1.02831	25.836	1.01457	0.145953	0.181641	25.0527	13.1191	14.3757	0.447445	1.07415	28.4715	31.0739	127.27	31.6094	0.685447	1.16537	43.055	1.02309	0.358547	0.983992	47.6595	181.045	47.4104
G1	20	23.5	72	0.434687	0.0567318	0.997581	10.057	10.3788	10.1069	6.26576	0.0720177	1.00675	13.6147	0.0884491	0.980331	0.229353	13.2483	13.6706	7.6939	0.0848738	1.01043	24.2182	24.428	10.0494	9.2822	0.102881	1.02004	29.9595	1.02234	0.106043	0.114551	30.1157	12.8954	11.753	0.297857	1.07993	26.98	28.7361	140.351	37.6168	0.509265	1.19696	45.419	1.19882	0.373239	0.992187	43.6835	201.151	59.902
G1	23	32.5	53	0.638443	0.058094	0.996491	14.2558	7.62961	13.7647	10.764	0.0783421	1.00854	16.6811	0.122489	0.991002	0.182989	9.4614	16.2037	12.4577	0.0955644	1.01828	16.8916	15.0802	9.79928	17.2995	0.120076	1.03217	20.0301	0.961709	0.117231	0.4011	18.2523	11.9395	22.2538	0.436387	1.1385	29.5534	44.1129	152.716	56.7679	0.670929	1.2416	48.4694	1.24651	0.538822	0.919973	71.7641	210.356	84.8972
G1	25	30.1	79	0.476465	0.0769259	1.01064	5.41349	6.29987	5.25882	3.78054	0.0919699	1.02032	6.883	0.090747	0.915916	0.456002	8.02157	6.70067	4.74811	0.0804152	1.0191	11.7918	11.5025	5.48083	7.34854	0.0998954	1.02982	14.419	1.012	0.110546	0.216809	14.2395	6.97685	9.47196	0.353084	1.07536	22.4919	25.7121	127.714	45.7056	0.556157	1.1717	37.0919	1.06942	0.347918	0.896136	40.0607	182.542	67.2295
G1	29	31.2	73	0.412812	0.0882776	0.997168	8.45722	10.3323	7.63299	7.8826	0.102025	1.00285	12.7762	0.138938	0.969011	0.246658	14.9518	10.3527	12.2424	0.0699417	1.01624	12.1161	12.2422	9.27646	5.60763	0.0861564	1.02307	14.9187	0.984927	0.0889631	0.289255	14.8749	11.6769	7.12641	0.419211	1.08658	20.3463	25.5475	105.493	51.8034	0.728056	1.15821	40.0031	0.973565	0.377791	0.991962	42.6914	156.412	79.6649
G1	30	20.8	65	0.468836	0.0723717	0.997125	21.1535	16.3519	20.107	10.7708	0.0850029	1.00457	27.3637	0.11921	0.981144	0.207964	21.6961	26.1029	13.4166	0.0642199	1.01483	18.9114	18.3499	15.5227	9.23683	0.0806468	1.02391	23.0827	1.01033	0.0875399	0.188506	22.6174	18.7795	13.046	0.478639	1.08118	28.784	63.4581	111.245	78.4236	0.81316	1.16941	49.7471	1.14723	0.609618	0.957156	101.96	170.514	122.601
G1	34	22.9	83	0.306219	0.0521525	1.01417	8.294	10.4612	9.50223	5.98714	0.0659147	1.01896	12.7237	0.134331	0.737659	0.694075	13.15	12.9213	8.57664	0.0562201	1.0177	16.0527	15.7685	9.00799	6.00431	0.0673102	1.0235	20.0705	1.01138	0.0744653	0.174407	19.8306	10.4325	7.68279	0.313715	1.05196	23.3859	30.9047	99.7975	33.2859	0.505719	1.12543	39.6129	0.907157	0.331828	0.92298	49.0427	141.313	51.7072
G1	34	33.1	66	0.30132	0.0659562	1.00009	10.0435	6.95647	10.235	4.31767	0.0775145	1.00906	14.5894	0.159828	0.970808	0.244241	9.07023	14.6364	5.84467	0.09778	1.01805	14.0127	14.0064	9.29532	10.293	0.119487	1.03073	17.8025	1.00279	0.124913	0.257707	17.596	11.9491	13.6416	0.420112	1.08315	21.7639	41.5552	108.672	31.4089	0.719001	1.17047	36.9549	0.916585	0.431133	1.1038	67.1313	164.348	52.9603
G1	36	20.8	65	0.472006	0.0708407	1.00131	17.0617	12.1133	15.9095	11.8729	0.0903964	1.00709	26.0329	0.150017	0.961816	0.282194	17.3927	24.231	15.3225	0.0620407	1.01666	17.2615	16.9852	12.0407	8.05331	0.0762922	1.02474	21.5955	1.01631	0.0744046	0.159651	21.324	15.53	11.0486	0.555694	1.08448	28.9266	57.1777	126.782	35.603	0.918897	1.16649	48.3127	1.03791	0.437024	1.06203	93.6407	192.415	61.5458
G1	37	25	89	0.353484	0.101405	1.00363	9.75691	11.4049	9.92799	6.95412	0.120505	1.009	12.8874	0.143265	0.969189	0.286426	14.7444	12.9089	8.87607	0.091907	1.0288	18.3334	16.5378	11.1073	9.737	0.106772	1.03498	22.3147	0.866283	0.126106	0.570292	19.9932	13.1446	12.5589	0.389649	1.05098	24.0404	24.4635	94.1453	42.5071	0.655498	1.11733	46.1877	0.915523	0.383059	0.910974	42.0263	141.302	70.4979
G1	40	33.1	66	0.478936	0.0758431	1.00209	16.9698	9.64271	16.3299	6.82826	0.096408	1.01437	25.8523	0.160105	0.965008	0.292104	12.8966	24.3645	9.85099	0.110367	1.02399	16.4926	16.1286	9.6213	13.4632	0.135704	1.03904	21.9391	0.98513	0.148124	0.348095	21.2263	12.4102	17.5666	0.39252	1.11037	24.352	47.9751	118.924	44.2885	0.669755	1.21865	42.4559	1.01215	0.50125	1.16529	74.3546	181.303	72.1398
G1	40	26	56	0.734029	0.0789129	0.999014	10.6747	11.5997	10.9414	6.23394	0.0936542	1.00634	13.1773	0.171855	0.971653	0.231283	15.4069	13.397	8.16629	0.144698	1.02932	15.5271	16.8069	14.033	17.9189	0.196008	1.03917	19.5832	0.824071	0.203142	0.645566	23.1359	18.0548	23.546	0.451424	1.06027	34.2248	26.6039	89.957	49.0055	0.707494	1.14948	57.3699	0.873546	0.430804	1.05287	46.7428	134.734	79.6082
G1	41	19.7	68	0.44489	0.0710258	0.998615	10.4913	9.5502	10.4334	8.36171	0.0829951	1.00302	13.4201	0.124443	0.974181	0.225465	13.7385	13.3607	10.4259	0.0569233	1.0129	14.2939	14.335	7.66483	8.28296	0.0681268	1.01683	18.1051	1.01614	0.0935904	0.0783749	18.1548	9.51959	9.87087	0.264745	1.08022	23.0584	37.3998	129.297	22.0552	0.46637	1.14642	37.2112	0.988546	0.316866	0.970239	62.6742	180.348	36.4063
G1	44	30.9	71	0.549274	0.100117	1.00116	7.70186	7.18732	7.51013	7.61606	0.113231	1.01277	9.93028	0.146397	0.963988	0.30285	9.59996	9.67607	9.63834	0.0859175	1.0178	13.7225	13.7699	8.29993	6.66075	0.108666	1.0382	16.9483	1.02678	0.109679	0.201028	17.0166	10.197	8.53514	0.493457	1.12221	29.7002	45.2458	142.957	69.8961	0.838094	1.23324	54.3071	1.17683	0.541458	0.978715	73.2986	202.133	102.903
G1	45	29.4	76	0.523221	0.0798124	1.00523	7.80454	8.45451	8.02189	7.37151	0.105911	1.02854	11.2655	0.134482	0.968492	0.359022	10.9525	11.3513	9.6786	0.0916379	1.01813	12.9277	13.3339	7.28132	7.9423	0.125155	1.04008	16.1912	1.0203	0.144925	0.243953	16.7581	9.5201	10.6211	0.580909	1.11617	26.2606	31.0682	142.745	29.0568	0.970872	1.2417	42.514	1.30998	0.375493	1.02443	51.9217	204.492	46.942
G1	45	44.5	74	0.29713	0.102155	1.00133	14.63	28.5698	15.6463	11.7186	0.132115	1.01192	23.7545	0.20444	0.876675	0.498711	37.7068	23.5375	17.2775	0.0923056	1.01411	14.9199	15.2575	8.04385	6.38953	0.108619	1.02171	18.7637	1.01508	0.125117	0.137342	19.2179	9.9688	8.00098	0.202568	1.04283	22.6785	32.4934	84.5744	57.0624	0.396438	1.11317	42.4793	0.985163	0.516927	0.831987	52.0999	124.553	83.435
G2	46	24.9	58	0.481364	0.104101	1.00228	10.2546	9.73728	10.6718	9.74313	0.12525	1.01081	14.3777	0.162664	0.957654	0.320059	13.1831	14.5026	11.9363	0.0742958	1.01345	15.4498	15.4351	5.29073	6.9983	0.0906938	1.02369	18.4262	1.02178	0.111582	0.104569	18.3813	6.88628	8.95389	0.316413	1.12901	18.4566	26.2347	109.032	29.6535	0.517146	1.21189	33.8917	1.01044	0.246777	0.952914	45.1298	154.905	43.8933
G2	47	26	56	0.391008	0.0897823	1.00349	8.84736	9.08798	9.10217	6.09913	0.10253	1.0069	10.887	0.131476	0.971085	0.26065	11.7987	11.1412	8.24175	0.0998888	1.02527	15.6381	15.8237	11.3251	8.96318	0.125907	1.03123	18.9642	0.97546	0.125453	0.35178	18.8601	14.3629	12.7035	0.320943	1.04009	20.8489	17.5694	64.8334	29.2077	0.527902	1.09549	37.0171	0.713784	0.272148	1.03446	28.9569	98.3865	52.464
G2	47	24.2	70	0.400377	0.124477	1.00147	9.74596	9.79056	10.894	12.923	0.157465	1.00689	14.6663	0.197029	0.979962	0.21271	12.1552	15.4646	15.8661	0.0803249	1.02303	17.2878	17.4446	11.7513	9.69081	0.103352	1.03024	22.7476	0.984846	0.104182	0.326081	22.7974	14.8491	12.5527	0.327494	1.03646	35.9151	48.1273	95.152	48.7941	0.559748	1.08883	74.9876	0.999813	0.526329	0.818228	85.2155	144.263	71.9503
G2	48	27.1	36	0.59225	0.0960847	0.991258	7.63839	8.32325	7.28662	7.49778	0.111973	0.996227	10.6701	0.145567	0.978072	0.210387	10.759	10.3403	9.30428	0.0846789	1.01496	17.3494	18.9067	19.1594	9.52867	0.102565	1.02285	21.9327	0.995582	0.132606	0.250048	23.6704	24.4101	12.3895	0.334339	1.08732	24.653	26.1001	139.214	41.7431	0.522691	1.17243	41.6881	0.987865	0.34308	0.999544	41.5316	184.619	61.6965
G2	49	19.2	68	0.425966	0.0497004	1.00148	7.97013	9.74271	7.90422	6.02452	0.060788	1.00759	10.5376	0.154105	0.954942	0.294614	12.5721	10.3286	7.9213	0.0828323	1.00999	13.9486	13.9493	8.20835	6.79238	0.106335	1.01537	17.1741	1.01039	0.134905	0.110334	17.3201	10.0233	9.10022	0.464442	1.03509	23.3221	27.174	103.913	46.194	0.743559	1.1239	39.154	1.06907	0.440776	0.738682	42.867	150.902	68.8367
G2	53	22.3	66	0.500968	0.0864353	0.99565	16.0148	26.2842	15.0759	17.3949	0.10855	1.00768	22.3744	0.173392	0.971991	0.246114	33.871	21.3516	22.4392	0.0856526	1.01929	19.6657	19.8992	8.85355	10.373	0.111082	1.02877	26.5184	1.00792	0.122526	0.252504	26.5325	12.1878	12.7686	0.471141	1.05082	30.3472	30.8704	116.783	75.2243	0.751632	1.12838	50.754	1.11729	0.492971	0.752993	48.2163	163.12	105.552
G2	54	37.6	54	0.367152	0.0733374	0.99736	15.3103	6.08254	15.2065	7.5238	0.086742	1.003	18.4481	0.119675	0.998236	0.0884533	7.61842	18.3021	9.46761	0.108686	1.01781	16.8172	16.4705	8.01756	8.51025	0.125803	1.02323	21.7787	0.98188	0.141132	0.292586	21.2647	10.1897	10.948	0.27098	1.04117	22.539	18.6599	84.5404	44.2942	0.434317	1.11499	40.2053	0.838787	0.386199	0.882387	31.9483	124.455	65.0058
G2	55	22.9	83	0.313714	0.0443078	0.99917	9.22917	10.1961	10.265	5.92814	0.057902	1.00372	14.56	0.108852	0.850053	0.527967	13.0263	14.7437	8.79132	0.0587115	1.01205	14.1093	14.0811	8.37241	5.23926	0.0749662	1.01711	17.368	1.01554	0.0860927	0.0777374	17.3638	9.91726	6.65379	0.329011	1.03209	18.8178	31.743	95.0433	25.0287	0.587957	1.09579	34.5817	0.926524	0.34622	1.00226	49.197	143.946	43.0528
G2	55	22.3	66	0.538489	0.0741044	1.00257	16.0514	21.6168	15.9426	11.6031	0.0893087	1.01564	21.537	0.117888	0.972506	0.289307	27.9961	21.5633	14.9615	0.0919007	1.01738	18.5426	18.7787	11.0108	8.73305	0.115632	1.03139	22.3588	1.02215	0.126669	0.206302	22.607	13.9984	10.6146	0.51709	1.066	30.3385	32.0196	128.881	54.3704	0.829173	1.14451	49.8136	1.13113	0.418579	0.863191	49.186	180.112	78.0919
G2	56	20.8	65	0.292639	0.0690352	0.998262	18.8656	12.6692	17.8366	10.1255	0.108375	1.00159	31.1004	0.146137	0.972238	0.231528	19.5637	28.8864	13.8275	0.0554301	1.01307	15.2906	15.4663	10.1593	5.44431	0.0659982	1.0166	18.6879	1.01465	0.0708795	0.0856312	18.9281	12.5756	7.26023	0.364851	1.04858	24.0949	39.013	91.5315	21.7116	0.650014	1.10845	41.696	0.828833	0.325928	1.0024	65.5721	144.553	38.7807
G2	56	33.8	82	0.519908	0.086211	1.00361	7.95983	11.3649	8.20484	7.76686	0.114703	1.01637	9.91478	0.134784	0.976214	0.279734	14.8317	10.1039	10.3887	0.068143	1.02195	8.30268	8.14191	9.41803	8.18409	0.0829134	1.03739	10.6278	1.00717	0.0849352	0.271474	10.3859	11.8587	12.0147	0.448599	1.10712	19.5	33.4497	125.253	28.8287	0.714892	1.21845	34.0789	1.16799	0.343125	1.0585	53.8352	184.121	44.336
G2	57	28	60	0.327956	0.0988118	1.00614	9.33437	9.28948	9.29595	9.95035	0.114544	1.01127	11.8073	0.203658	0.909819	0.415529	12.2515	11.5526	12.654	0.0867735	1.02002	17.4749	18.2725	9.00828	10.9212	0.108094	1.02862	21.2346	1.00096	0.12421	0.252383	22.4299	11.683	12.8386	0.390084	1.04628	16.39	39.9522	114.241	21.7298	0.654368	1.11235	27.0567	0.828373	0.338198	0.981926	59.1318	176.9	36.3902
G2	59	33.9	43	0.620941	0.102015	1.00291	8.79907	6.90408	9.05124	8.93873	0.126181	1.01375	11.435	0.191054	0.978394	0.260835	8.99604	11.6176	10.2869	0.103981	1.0229	14.5666	15.1334	8.21571	9.11954	0.133015	1.03402	18.1358	0.993789	0.156268	0.292583	18.9344	10.4993	11.4682	0.426735	1.11158	36.26	36.0835	129.547	42.9011	0.628373	1.2365	59.8602	1.14589	0.431911	1.01369	54.944	179.372	66.9807
G2	61	29.4	76	0.676898	0.0688497	0.998908	6.42986	6.21259	6.45621	6.37717	0.0831793	1.00874	8.57987	0.095729	0.943416	0.362856	8.10655	8.45776	8.05941	0.10197	1.0139	11.838	12.3955	6.98068	5.87404	0.128567	1.02543	14.4698	1.00093	0.138758	0.242113	15.232	8.6877	7.6171	0.457906	1.03899	19.2001	25.6738	114.216	25.1234	0.736362	1.13838	33.2448	1.03942	0.305267	0.853165	42.9401	165.688	40.1463
G2	62	27.8	90	0.258784	0.104011	0.995866	8.39479	7.75858	8.22176	7.8123	0.120159	0.998658	11.0951	0.154146	0.985233	0.142857	10.7571	10.7855	10.1262	0.0777347	1.01665	10.0195	10.3342	6.07198	5.87313	0.0919507	1.0192	12.6706	1.00093	0.125522	0.181709	13.0457	7.69876	7.56143	0.297125	1.03735	16.7991	21.5636	70.0645	28.3199	0.556407	1.08395	33.5258	0.820645	0.356827	0.898231	37.8216	119.746	51.8386
G2	67	25.7	86	0.245692	0.0633164	1.00779	14.3275	13.0419	14.5154	8.04076	0.0768466	1.01077	22.3683	0.108938	0.948897	0.346973	19.1663	22.1259	11.4375	0.0605307	1.01685	17.0268	17.123	9.21467	5.40788	0.0751925	1.02025	22.1938	1.00938	0.0879555	0.155485	22.2981	11.8865	6.64672	0.261063	1.03468	16.5336	22.727	56.0301	15.1385	0.510273	1.07164	36.628	0.898845	0.273405	0.819544	39.7637	95.3396	27.2266
G2	67	25.7	86	0.314077	0.0793975	1.00965	17.5034	11.3233	16.9964	8.39384	0.100053	1.01502	24.7894	0.138097	0.97209	0.28237	14.6537	23.7833	11.7203	0.0795645	1.02107	20.7083	20.4188	8.72023	7.07045	0.0920864	1.02798	26.0952	1.00189	0.10817	0.237608	25.7615	10.4522	8.70711	0.265141	1.04027	23.7181	31.49	75.7927	28.9906	0.454391	1.10188	45.4704	0.983486	0.294788	0.847532	50.8034	117.495	44.0215
G2	69	27.8	90	0.260801	0.111455	0.996183	8.26846	7.67052	8.07445	9.10936	0.128623	0.999418	11.5262	0.19063	0.983102	0.124566	11.1089	10.8219	12.1678	0.0780836	1.02211	10.8477	11.4862	6.4016	6.10549	0.0907451	1.02493	13.1665	0.984814	0.124833	0.276658	13.9224	8.04523	7.7484	0.291499	1.03731	16.4423	24.1003	79.0907	18.5434	0.527636	1.08635	32.5128	0.909806	0.317721	0.864948	44.6089	131.498	34.4675
G2	72	32.9	65	0.391802	0.0613991	1.00432	9.29264	6.50542	8.84548	6.60891	0.0684504	1.00923	11.6291	0.100131	0.977812	0.24402	8.35985	11.1106	8.56982	0.061677	1.02466	11.5691	12.2788	8.20631	7.11698	0.0718063	1.03056	13.8484	0.939812	0.166503	0.403972	14.4588	10.4321	9.25617	0.371986	1.06022	29.6518	36.989	107.191	41.9716	0.587719	1.13999	50.1173	0.90286	0.351913	1.02377	59.4625	158.292	63.6174
G2	72	32.9	65	0.394707	0.0748871	1.00614	11.8884	7.60868	11.0227	9.35058	0.0822175	1.01124	14.5342	0.120378	0.964669	0.294829	9.84312	13.4479	12.0711	0.0625745	1.0249	14.1188	14.8475	9.83465	8.42739	0.0736189	1.0308	16.8771	0.940041	0.169392	0.404706	17.5702	12.5886	10.6526	0.348291	1.068	31.9767	41.7118	112.649	47.6462	0.552097	1.14393	55.2233	0.91115	0.372718	1.031	65.9567	163.374	71.6653
G2	76	36.3	83	0.34649	0.0792691	1.00555	10.1224	10.0141	9.98114	6.07425	0.0906419	1.01063	13.7749	0.123839	0.941262	0.361956	12.9375	13.7035	8.13669	0.0850884	1.01998	15.1007	14.9124	8.13986	7.23948	0.0966612	1.02646	18.465	1.00681	0.09652	0.216685	18.1562	10.0077	9.31824	0.329075	1.04529	15.3811	23.5137	67.1869	41.571	0.585264	1.09673	29.7931	0.879438	0.393681	0.836201	41.8249	103.83	64.1635
G2	88	23.4	89	0.077312	0.0634608	0.998146	6.75376	8.70545	6.75439	10.3917	0.0761245	0.999957	8.74895	0.150163	0.979521	0.169667	11.5151	8.74945	12.7852	0.0405792	1.01297	6.93496	7.2659	5.34625	7.94421	0.0510692	1.01369	9.06565	1.00509	0.106939	0.110231	9.50677	6.75081	9.23983	0.073328	1.02027	6.93475	8.75933	30.9493	8.16537	0.161873	1.02547	15.4467	0.619126	0.13326	0.849033	14.3835	51.8535	14.7378
G2	91	36.9	70	0.269178	0.125184	1.00012	14.7842	16.7653	15.307	17.4657	0.14839	1.01045	22.2501	0.255956	0.969257	0.237419	21.7371	22.5724	22.6561	0.10015	1.02614	14.4519	16.3084	15.3003	10.3538	0.152753	1.03687	19.1578	0.957556	0.171103	0.407277	20.8772	19.047	13.8037	0.258	1.04871	20.8025	29.3995	83.7716	35.1605	0.564184	1.1301	39.1189	0.86106	0.578547	1.00623	62.6471	125.511	63.2729
G2	95	35.9	84	0.156161	0.0382496	1.00053	6.68982	6.22949	6.67858	9.37143	0.0483386	1.00428	8.96281	0.159916	0.976695	0.211692	8.23838	9.13038	11.2636	0.0658422	1.01783	10.1988	11.0617	8.37749	10.365	0.0851315	1.02164	12.9338	0.986823	0.15038	0.247095	14.1239	10.105	12.916	0.18938	1.04199	12.9191	20.7257	60.2402	16.0157	0.442884	1.08115	26.469	0.900609	0.548433	0.867798	43.3345	112.922	33.454
[truncated: 16 more columns]
